# Supplementary material for: Improved Itaconate Production with Ustilago cynodontis via Co-Metabolism of CO2-Derived Formate
Source: J Fungi (Basel). 2022 Dec 5;8(12):1277. doi: 10.3390/jof8121277 (PMC9784962; doi:10.3390/jof8121277)
Supplement: Supplementary file 1 [file jof-08-01277-s001.zip]

Archive with 1 entries (1 files):
- jof-2034801-Supplementary Materials.pdf
